# Supplementary material for: A Dual-Plasmid-Based CRISPR/Cas9-Mediated Strategy Enables Targeted Editing of pH Regulatory Gene pacC in a Clinical Isolate of Trichophyton rubrum
Source: J Fungi (Basel). 2022 Nov 24;8(12):1241. doi: 10.3390/jof8121241 (PMC9782554; doi:10.3390/jof8121241)
Supplement: Supplementary file 1 [file jof-08-01241-s001.zip]

Archive with 1 entries (1 files):
- jof-2018220-supplementary.pdf
